# Supplementary material for: Improved Function With Enhanced Protein Intake per Meal: A Pilot Study of Weight Reduction in Frail, Obese Older Adults
Source: J Gerontol A Biol Sci Med Sci. 2016 Jan 18;71(10):1369–75. doi: 10.1093/gerona/glv210 (PMC5018561; doi:10.1093/gerona/glv210)
Supplement: Supplementary Data [file glv210_supplementary_data.zip]

Archive with 1 entries (1 files):
- Consort_Diagram_Supplementary.doc
